# Supplementary material for: Establishment and Characterization of NCC-MFS5-C1: A Novel Patient-Derived Cell Line of Myxofibrosarcoma
Source: Cells. 2022 Jan 8;11(2):207. doi: 10.3390/cells11020207 (PMC8773631; doi:10.3390/cells11020207)
Supplement: Supplementary file 1 [file cells-11-00207-s001.zip]

Archive with 9 entries (9 files):
- Supplementary Figure S1 STR.tif
- Supplementary Figure S2 animal experiment.tif
- Supplementary Figure S3 IC50 of all.tif
- Supplementary Table S1 Cell line list.xlsx
- Supplementary Table S2 Drug list.xlsx
- Supplementary Table S3 List of CNAs.xlsx
- Supplementary Table S4 Summary of MFS cell lines we established_revised.xlsx
- Supplementary Table S5 HTS cell viability.xlsx
- Supplementary Table S6 IC50 values.xlsx
