# Supplementary material for: Establishment and Characterization of NCC-MFS5-C1: A Novel Patient-Derived Cell Line of Myxofibrosarcoma
Source: Cells. 2022 Jan 8;11(2):207. doi: 10.3390/cells11020207 (PMC8773631; doi:10.3390/cells11020207)
Supplement: Supplementary file 1 [file cells-11-00207-s001.zip › Supplementary Table S1 Cell line list.xlsx]

## Sheet: Sheet1
Supplementary Table S1 List of myxofibrosarcoma cell lines in the cell line database, Cellosaurus
Accession	Cell line name	Cell line collections	Publications
CVCL_AT70	NMFH-1 [JCRB]	JCRB; JCRB1507	no description
CVCL_4661	NMFH-1 [RCB]	RCB; RCB2346	PubMed=15173092 PubMed=16080955 PubMed=19335880 PubMed=25760144
CVCL_4W18	NMFH-2	no description	PubMed=19335880
CVCL_UU05	CNIO BG	no description	PubMed=16888811 PubMed=17431109 PubMed=24758355
CVCL_UF41	IM-MFS-1	no description	PubMed=30366467
CVCL_T030	MUG-Myx1	no description	PubMed=24289252
CVCL_VJ87	MUG-Myx2a	no description	PubMed=28304377
CVCL_VJ88	MUG-Myx2b	no description	PubMed=28304377
CVCL_VT41	NCC-MFS1-C1	no description	PubMed=30737712
CVCL_A2EI	NCC-MFS2-C1	no description	PubMed=32870449
no description	NCC-MFS3-C1	no description	PubMed=33990915
no description	NCC-MFS4-C1	no description	PubMed=34383271
