# Supplementary material for: Establishment and Characterization of NCC-MFS5-C1: A Novel Patient-Derived Cell Line of Myxofibrosarcoma
Source: Cells. 2022 Jan 8;11(2):207. doi: 10.3390/cells11020207 (PMC8773631; doi:10.3390/cells11020207)
Supplement: Supplementary file 1 [file cells-11-00207-s001.zip › Supplementary Table S5 HTS cell viability.xlsx]

## Sheet: HTS_214_table_20201110
Supplementary Table S5 Cell viability after treatment with anti-cancer drugs (%)
The data of NCC-MFS2-C1 are referred from PMID: 32870449.
The data of NCC-MFS3-C1 are referred from PMID: 33990915.
The data of NCC-MFS4-C1 are referred from PMID: 34383271.
		NCC-MFS1-C1			NCC-MFS2-C1			NCC-MFS3-C1			NCC-MFS4-C1			NCC-MFS5-C1
CAS#	Name	cell viability		SD (standard deviation)	cell viability		SD	cell viability		SD	cell viability		SD	cell viability		SD
32981-86-5	10-Deacetylbaccatin-III	82.5006	±	10.7451	62.2735	±	8.75811	97.764	±	5.19613	97.6127	±	0.130751	86.6357	±	0.95676
362-07-2	2-Methoxyestradiol (2-MeOE2)	44.561	±	9.38798	65.4025	±	6.77563	36.5442	±	4.08185	65.4003	±	10.2871	57.4989	±	7.63693
5451-09-2	5-Aminolevulinic acid HCl	118.038	±	0.883028	107.295	±	5.8285	96.0354	±	1.60117	100.791	±	0.674564	85.6968	±	2.18961
1231929-97-7	Abemaciclib	86.7771	±	11.356	94.7941	±	0.495742	102.12	±	4.46646	105.153	±	0.653757	76.4621	±	6.72921
1231930-82-7	Abemaciclib mesylate	90.227	±	14.8778	83.1277	±	10.6419	100.771	±	5.90369	98.419	±	10.0025	84.2438	±	8.96166
50-76-0	Actinomycin D	46.3842	±	12.4341	58.4728	±	3.23885	8.67796	±	0.0884448	35.6148	±	3.42133	40.2328	±	2.07298
2922-28-3	Adenine HCl	84.6209	±	6.61236	90.3986	±	5.42011	103.668	±	0.17689	107.027	±	1.6126	98.1168	±	6.50597
439081-18-2	Afatinib (BIBW2992)	117.248	±	6.50652	70.5025	±	1.1657	96.9149	±	2.97682	66.364	±	7.97431	9.64796	±	4.32581
850140-73-7	Afatinib (BIBW2992) Dimaleate	99.3549	±	3.01868	93.4061	±	4.39558	23.603	±	2.3659	93.8427	±	1.02422	15.0381	±	6.98435
315-30-0	Allopurinol	108.604	±	0.0929503	95.3829	±	11.0377	110.446	±	0.766756	100.285	±	1.27685	86.1774	±	17.6237
1217486-61-7	Alpelisib	47.0311	±	0.287494	45.6826	±	10.2123	67.5601	±	18.9935	66.1452	±	0.610173	92.6314	±	1.02054
645-05-6	Altretamine	113.762	±	1.62663	82.0866	±	0.947132	94.3666	±	1.51096	97.0566	±	0.409557	103.107	±	3.1509
112901-68-5	Amifostine	51.595	±	8.01389	46.608	±	5.38706	36.8919	±	8.26959	35.1789	±	5.77485	103.283	±	2.99785
850879-09-3	Amuvatinib (MP-470)	149.882	±	2.51557	79.8558	±	0.62794	23.1829	±	4.24535	20.8181	±	3.44312	86.0935	±	8.96166
120511-73-1	Anastrozole	104.189	±	6.64595	80.0466	±	5.90136	93.3518	±	3.24744	98.0685	±	4.50512	83.4538	±	5.07348
811803-05-1	Apatinib	68.5572	±	7.87014	87.0606	±	17.8798	97.1449	±	7.53992	79.7433	±	3.83537	80.8951	±	1.9773
1327-53-3	Arsenic(III) oxide	113.298	±	21.7058	63.6615	±	13.8477	117.355	±	6.43436	95.7386	±	5.23005	105.739	±	12.8525
71963-77-4	Artemether	105.676	±	1.06893	94.5086	±	4.55352	88.5257	±	5.95363	119.992	±	2.09597	91.1975	±	4.80646
50-78-2	Aspirin	114.971	±	2.64908	99.3535	±	4.22566	96.3737	±	3.69847	100.429	±	0.216824	81.4244	±	1.12151
229975-97-7	Atazanavir Sulfate	121.431	±	3.34621	91.8493	±	0.728563	90.5328	±	4.75839	94.8884	±	0.31319	67.8061	±	12.924
319460-85-0	Axitinib	118.549	±	2.60261	75.1297	±	6.67599	105.597	±	8.68238	90.311	±	2.48143	79.0746	±	4.43262
320-67-2	Azacitidine	82.2131	±	9.45136	62.1413	±	6.70904	81.8439	±	0.685447	63.0508	±	13.2059	103.507	±	13.299
134-58-7	Azaguanine-8	101.121	±	4.97284	94.4722	±	2.98711	84.1507	±	3.42785	101.393	±	2.72235	85.1627	±	6.99606
83905-01-5	Azithromycin	102.237	±	5.53054	99.5357	±	5.64636	110.965	±	4.26226	93.0815	±	1.78278	69.4082	±	0.747671
859212-16-1	Bafetinib (INNO-406)	54.5418	±	37.9851	74.1713	±	2.08212	34.7913	±	2.3659	85.2349	±	1.52543	2.79155	±	1.88163
414864-00-9	Belinostat (PXD101)	23.4148	±	0.418276	25.878	±	2.73211	6.25737	±	1.21779	2.47315	±	0.505923	26.8978	±	0.534051
3543-75-7	Bendamustine HCl	107.628	±	8.9697	89.1172	±	10.8192	93.7577	±	1.93944	100.526	±	5.4206	66.3107	±	8.22438
190786-44-8	Bepotastine Besilate	116.04	±	1.58016	104.526	±	0.364281	102.44	±	1.46586	99.1044	±	0.240916	78.7007	±	2.56344
484-20-8	Bergapten	44.3286	±	4.22924	79.6459	±	8.26919	85.7068	±	3.90143	78.3134	±	4.74604	105.136	±	18.4248
130641-38-2	Bindarit	100.792	±	9.99041	88.4156	±	12.3605	107.758	±	3.42724	98.419	±	0.675549	85.934	±	0.829192
9041-93-4	Bleomycin Sulfate	121.71	±	3.06736	66.3861	±	6.52064	102.372	±	0.541239	65.9062	±	0.626381	78.3269	±	11.5889
179324-69-7	Bortezomib (PS-341)	4.8247	±	0.232376	3.47468	±	0.145713	0.777327	±	0.157861	2.71406	±	0.0240916	4.89491	±	1.38853
380843-75-4	Bosutinib (SKI-606)	7.65969	±	0.650652	86.1301	±	2.80497	35.597	±	11.2533	46.9462	±	2.96326	22.0913	±	0.854481
55-98-1	Busulfan	110.184	±	4.92637	87.478	±	7.35848	99.7564	±	3.15723	99.8512	±	1.66232	83.2936	±	0
849217-68-1	Cabozantinib (XL184, BMS-907351)	54.9714	±	1.67311	41.2142	±	0.58285	36.4991	±	7.01356	53.6918	±	0.795021	93.8144	±	6.67563
1140909-48-3	Cabozantinib malate (XL184)	64.6401	±	3.80929	85.5403	±	2.74311	20.3306	±	5.3288	50.7383	±	2.54965	67.2134	±	20.8255
870281-82-6	CAL-101 (Idelalisib, GS-1101)	90.4784	±	7.43602	81.4309	±	0.364281	93.5998	±	1.87179	98.743	±	1.03594	72.2921	±	6.19499
7689-03-4	Camptothecin	50.4168	±	5.48407	92.6143	±	0.98356	62.9296	±	5.70556	24.1556	±	2.09597	52.4788	±	6.14158
267243-28-7	Canertinib(CI-1033)	123.684	±	0.467177	76.2534	±	1.18978	75.9845	±	34.6261	94.9759	±	2.33173	84.2119	±	4.97515
154361-50-9	Capecitabine	109.022	±	4.22924	75.056	±	4.99066	93.0586	±	4.8937	99.6344	±	0.530014	72.933	±	5.87456
1029712-80-8	Capmatinib(INCB28060)	116.03	±	2.22808	60.5218	±	0.660989	69.6164	±	3.18401	101.404	±	1.48185	80.8632	±	7.94111
51460-26-5	Carbazochrome sodium sulfonate (AC-17)	94.1499	±	7.2966	78.9902	±	3.2421	93.3743	±	2.86406	97.2253	±	1.54186	78.6473	±	7.63693
41575-94-4	Carboplatin	39.4484	±	12.0388	29.3562	±	4.26338	15.2008	±	2.23323	5.23686	±	1.72156	83.6697	±	2.20055
61422-45-5	Carmofur	96.9849	±	3.06736	69.9196	±	6.84849	58.9605	±	6.92335	100.044	±	0.31319	81.4778	±	1.0681
288383-20-0	Cediranib (AZD2171)	17.8504	±	2.1562	50.4087	±	1.18978	10.6016	±	0.55278	87.9153	±	2.76757	-0.716574	±	0.350812
16590-42-5	Celecoxib	95.1259	±	9.85273	96.075	±	7.43134	99.0122	±	0.699101	92.937	±	3.95102	72.0785	±	10.0402
71610-00-9	Cephalomannine	44.7933	±	1.06893	95.0186	±	2.87782	30.1396	±	3.4955	29.4798	±	0.915479	50.2358	±	8.70503
1369761-01-2	Cerdulatinib (PRT062070, PRT2070)	131.734	±	1.68903	117.532	±	7.30393	88.411	±	2.47646	74.0339	±	2.65861	61.5366	±	1.81784
1032900-25-6	Ceritinib (LDK378)	0.0258295	±	0.0718734	58.9024	±	0.0330495	12.9233	±	5.79314	70.3075	±	3.29058	7.57535	±	6.41029
305-03-3	Chloroambucil	79.6975	±	13.4044	73.7747	±	6.64294	97.5208	±	1.32667	85.8887	±	6.14531	99.3925	±	28.7028
15663-27-1	Cisplatin	123.383	±	3.06736	74.634	±	3.2719	83.4065	±	3.4053	102.092	±	2.26461	79.0746	±	4.219
4291-63-8	Cladribine	66.7761	±	12.3624	36.5879	±	4.4078	70.304	±	1.3982	49.9817	±	3.01144	79.9824	±	9.5061
123318-82-1	Clofarabine	75.4205	±	7.06422	33.9286	±	7.43134	71.7248	±	6.51742	70.0741	±	3.10781	98.781	±	21.2552
50-41-9	Clomifene citrate	105.211	±	2.92793	106.931	±	1.09284	91.0515	±	1.12758	69.8091	±	1.44549	85.0559	±	8.81184
60200-06-8	Clorsulon	92.7426	±	9.41542	86.697	±	14.8062	111.495	±	4.02424	96.1526	±	1.32931	89.3465	±	2.3919
1004316-88-4	Cobicistat (GS-9350)	119.804	±	8.2261	91.5944	±	1.78498	98.6289	±	1.89434	79.9034	±	0.650472	61.5043	±	0.427241
18080-67-6	Conoidin A	1.35549	±	0.539051	89.0766	±	7.60138	68.533	±	28.0149	107.114	±	2.04844	86.3805	±	1.08433
50-04-4	Cortisone acetate	113.158	±	3.25326	100.774	±	5.42779	96.4865	±	4.48777	101.971	±	2.2887	90.9305	±	9.87994
670220-88-9	Crenolanib (CP-868596)	139.353	±	16.2075	91.39	±	0.59489	119.632	±	5.5278	99.1381	±	9.10901	26.1365	±	3.28488
220127-57-1	Crizotinib (PF-02341066)	5.84715	±	1.06893	101.272	±	4.06508	3.84435	±	2.77385	7.05055	±	5.4206	4.94831	±	1.44194
6055-19-2	Cyclophosphamide Monohydrate	89.1848	±	18.6512	84.8132	±	8.09712	108.532	±	4.7318	100.184	±	3.53029	85.647	±	2.77461
69-74-9	Cytosine β-D-arabinofuranoside hydrochloride	79.4819	±	11.1044	59.1007	±	10.6089	94.978	±	5.28458	73.3147	±	6.29786	118.304	±	20.0601
4342-03-4	Dacarbazine	109.161	±	5.85587	94.7272	±	5.13637	98.6965	±	5.16432	97.8275	±	1.08412	81.9584	±	1.65556
1110813-31-4	Dacomitinib (PF299804, PF299)	60.7948	±	4.2046	102.759	±	4.75912	39.0145	±	6.36803	45.4647	±	0.0217919	82.9043	±	3.79515
208255-80-5	DAPT (GSI-IX)	73.6961	±	9.63104	71.99	±	6.84124	107.493	±	1.17189	90.5521	±	1.00243	107.94	±	10.9071
302962-49-8	Dasatinib	22.7641	±	0.604177	117.499	±	6.2133	16.789	±	1.73648	43.9347	±	8.04658	55.3093	±	5.55413
863127-77-9	Dasatinib Monohydrate	19.0364	±	4.77958	19.4083	±	4.69302	34.5702	±	7.0977	48.7771	±	5.3826	60.9307	±	3.1892
23541-50-6	Daunorubicin HCl	52.6476	±	2.32376	46.2413	±	5.09994	11.4894	±	1.3982	7.19509	±	3.01144	14.401	±	6.72904
2353-33-5	Decitabine	134.397	±	7.8543	97.2043	±	9.43489	108.123	±	3.90143	100.068	±	3.27645	133.815	±	7.3699
24584-09-6	Dexrazoxane	84.1537	±	6.3608	87.3911	±	4.26338	102.761	±	4.44435	92.8839	±	1.80873	122.578	±	1.05244
56-53-1	Diethylstilbestrol	96.9849	±	3.25326	94.5086	±	8.85204	103.094	±	3.42785	85.9263	±	4.74604	87.7796	±	21.4688
114977-28-5	Docetaxel	104.189	±	8.2261	70.721	±	4.22566	94.1411	±	0.383378	48.0785	±	1.83096	66.9516	±	2.24301
25316-40-9	Doxorubicin (Adriamycin)	40.0993	±	7.06422	44.7478	±	4.55352	13.6769	±	1.10503	26.8297	±	5.39651	37.472	±	0.32043
496775-61-2	Eltrombopag Olamine	96.1484	±	4.55456	99.4628	±	3.02354	88.8866	±	0.586342	27.8657	±	0.987754	110.584	±	5.60753
1108743-60-7	Entospletinib (GS-9973)	102.374	±	6.32486	81.0456	±	6.84124	24.6644	±	6.56703	85.5836	±	0.523005	83.7973	±	8.64274
1108743-60-7	Entrectinib (RXDX-101)	7.96785	±	3.98898	105.866	±	8.13017	6.33417	±	5.43936	76.5181	±	1.83052	14.6554	±	14.8298
915087-33-1	Enzalutamide (MDV3100)	120.408	±	5.11227	49.1191	±	3.97067	95.3814	±	0.13531	100.502	±	5.01104	80.3029	±	7.69033
51-42-3	Epinephrine Bitartrate	101.224	±	6.82798	79.3931	±	2.8092	109.947	±	3.98002	107.375	±	1.3511	105.611	±	5.90002
56390-09-1	Epirubicin HCl	39.1234	±	1.16188	46.4599	±	7.86848	13.1131	±	0.180413	20.6864	±	1.7105	45.5362	±	1.0147
1346242-81-6	Erdafitinib	66.2931	±	1.65309	47.963	±	0.991484	19.5124	±	1.99001	74.644	±	0.0435838	33.089	±	2.0092
183321-74-6	Erlotinib	91.5926	±	10.4935	98.2974	±	2.9414	57.8091	±	14.5492	86.5424	±	1.26393	81.6924	±	5.83624
183319-69-9	Erlotinib HCl (OSI-744)	94.0105	±	1.4872	65.2204	±	3.09639	90.4201	±	3.42785	96.4061	±	0.289099	81.638	±	1.0147
161796-78-7	Esomeprazole Sodium	105.258	±	1.3013	97.0221	±	10.4184	94.2313	±	5.29963	104.91	±	0.698655	74.6419	±	1.38853
52205-73-9	Estramustin sodium phosphate	76.607	±	13.8356	61.943	±	12.8562	115.143	±	0.55278	92.1429	±	0.544797	93.9708	±	0
33419-42-0	Etoposide	78.9526	±	12.4553	54.8748	±	9.28918	54.8787	±	0.676549	60.9434	±	10.2148	74.2681	±	9.02546
159351-69-6	Everolimus (RAD001)	87.7828	±	8.73733	55.2755	±	3.13282	83.2938	±	0.992272	86.4081	±	3.68601	64.9222	±	4.69965
107868-30-4	Exemestane	120.78	±	0.278851	106.639	±	3.35139	97.614	±	1.78158	119.124	±	2.72235	100.223	±	4.32581
104227-87-4	Famciclovir	101.539	±	2.13786	99.9364	±	0.291425	94.5696	±	2.97682	100.068	±	1.59004	80.4097	±	5.55413
1206161-97-8	Filgotinib (GLPG0634)	111.07	±	2.65932	103.751	±	0.660989	63.4474	±	6.78814	86.4988	±	1.30751	93.1416	±	4.52867
50-91-9	Floxuridine	87.1322	±	12.4553	71.8867	±	1.01999	46.5571	±	2.68364	65.3762	±	1.15639	80.0358	±	3.89857
21679-14-1	Fludarabine	108.092	±	0.325326	79.8645	±	3.2421	71.612	±	5.32219	82.2403	±	4.19193	96.3244	±	7.26309
75607-67-9	Fludarabine Phosphate	114.413	±	3.85744	70.7575	±	0.910703	101.267	±	3.4955	87.1791	±	2.77053	104.068	±	3.47133
30484-77-6	Flunarizine 2HCl	104.997	±	11.5357	90.035	±	7.17173	107.869	±	10.7903	91.9032	±	6.36323	114.254	±	12.3103
51-21-8	Fluorouracil (5-Fluoracil, 5-FU)	88.1546	±	1.02245	81.2488	±	6.95777	51.3381	±	4.98391	95.9484	±	4.36057	78.9143	±	19.0122
13311-84-7	Flutamide	113.251	±	3.16031	91.7401	±	9.07061	97.1856	±	1.57861	94.9366	±	3.39691	78.3269	±	6.03477
849217-64-7	Foretinib (GSK1363089)	12.2803	±	0.323431	125.96	±	4.23033	0.740034	±	0.331668	3.68964	±	1.13318	7.35211	±	1.9773
901119-35-5	Fostamatinib (R788)	8.79439	±	0.431241	39.4363	±	0.0660989	18.4069	±	5.79314	60.4139	±	0.0217919	29.5171	±	0.7973
129453-61-8	Fulvestrant	129.518	±	2.04491	94.4722	±	11.0013	94.3215	±	7.87052	99.0321	±	0.120458	74.3749	±	0.267025
184475-35-2	Gefitinib(ZD1839)	90.1531	±	0.232376	87.5563	±	13.7486	82.3466	±	4.69074	80.1684	±	1.44549	95.0961	±	3.68495
95058-81-4	Gemcitabine	68.8447	±	19.4418	41.5845	±	6.51075	67.14	±	12.1612	67.9539	±	5.68768	91.0049	±	2.90217
122111-03-9	Gemcitabine HCl	55.0809	±	9.77479	51.8629	±	5.68451	67.0294	±	6.61125	65.6658	±	7.19132	79.4918	±	4.97515
27741-01-1	Geniposidic acid	116.412	±	7.43602	99.9728	±	1.4207	97.2307	±	0.631446	104.79	±	0.77093	85.8036	±	4.75305
446-72-0	Genistein	96.7061	±	1.4872	81.1117	±	4.26338	104.808	±	0.992272	104.814	±	2.8669	81.4244	±	9.98675
26833-87-4	Homoharringtonine	9.65687	±	0.718734	11.9722	±	1.28893	3.94616	±	0.663336	2.83976	±	0.675549	54.042	±	5.35786
127-07-1	Hydroxyurea	112.926	±	0.604177	88.8258	±	5.79207	97.9974	±	2.93171	95.852	±	0.698655	71.2774	±	10.8412
936563-96-1	Ibrutinib (PCI-32765)	86.6333	±	6.7561	69.6104	±	0.363544	109.859	±	1.94579	95.5207	±	5.36081	79.2048	±	0.350812
57852-57-0	Idarubicin HCl	2.12914	±	0.511227	46.2049	±	5.13637	1.58919	±	0.383378	1.91904	±	0.530014	0.408883	±	0.534051
3778-73-2	Ifosfamide	101.586	±	5.43759	102.486	±	2.11283	100.433	±	5.00646	97.1289	±	0.337282	79.8756	±	6.83585
152459-95-5	Imatinib (STI571)	77.5583	±	2.13786	98.9253	±	3.37105	64.1023	±	5.34474	81.7585	±	3.18009	72.8796	±	3.25771
220127-57-1	Imatinib Mesylate (STI571)	109.115	±	11.2005	83.2523	±	1.60284	107.943	±	1.55606	81.2526	±	0.795021	69.5685	±	1.44194
136572-09-3	Irinotecan HCl Trihydrate	112.74	±	2.83498	46.4599	±	3.13282	90.1494	±	3.87888	28.2511	±	0.168641	64.1211	±	2.29642
84625-61-6	Itraconazole	106.326	±	2.27728	91.8493	±	6.41135	85.6391	±	3.06702	92.3829	±	3.25236	77.686	±	15.4341
219989-84-1	Ixabepilone (BMS-247550)	43.2577	±	11.3201	88.8122	±	11.1707	37.9753	±	2.89657	29.8181	±	5.25185	51.2355	±	0.446488
84057-84-1	Lamotrigine	111.16	±	1.62663	86.3487	±	0.910703	101.831	±	4.46522	104.886	±	1.68641	89.9692	±	4.64624
231277-92-2	Lapatinib	73.193	±	0.359367	91.2578	±	1.32198	62.9831	±	32.5035	56.4696	±	5.18647	58.6026	±	2.20055
388082-77-7	Lapatinib (GW-572016) Ditosylate	64.3129	±	8.87675	88.9113	±	3.1397	112.408	±	0.383378	80.843	±	5.87834	77.3122	±	24.78
191732-72-6	Lenalidomide	103.128	±	12.9013	76.1873	±	7.33698	107.802	±	10.6797	94.8451	±	1.02422	105.197	±	4.72002
417716-92-8	Lenvatinib (E7080)	79.0147	±	5.17489	69.5113	±	1.78467	16.7264	±	1.90156	89.4843	±	2.02665	75.4416	±	0.924868
112809-51-5	Letrozole	103.91	±	0.0464751	84.673	±	7.90491	105.034	±	3.51805	103.32	±	5.9988	92.319	±	6.3552
668270-12-0	Linagliptin	80.3803	±	10.0623	59.5634	±	10.2784	105.37	±	2.05634	94.0824	±	2.48428	92.7589	±	5.29407
859-18-7	Lincomycin HCl	66.7296	±	1.25483	56.2591	±	0.40071	38.1905	±	1.53351	97.5144	±	2.02369	80.4631	±	9.34589
796967-16-3	Linifanib (ABT-869)	100.397	±	2.69525	79.9219	±	2.28041	25.6373	±	2.49857	78.3922	±	0.261503	46.2923	±	11.5768
867160-71-2	Linsitinib (OSI-906)	69.24	±	1.14998	46.8063	±	3.53629	66.4988	±	2.32168	80.5714	±	1.96127	56.9761	±	0.574056
13010-47-4	Lomustine	107.488	±	4.74047	88.6437	±	3.4971	96.8247	±	4.96136	96.1652	±	2.98735	84.0946	±	17.9975
595-33-5	Megestrol Acetate	106.506	±	20.5199	90.7621	±	13.1206	113.176	±	1.10556	107.55	±	4.22763	93.8751	±	4.05029
50-44-2	Mercaptopurine (6-MP)	122.407	±	7.57545	100.264	±	4.33495	17.24	±	1.37565	79.277	±	0.987754	93.5473	±	2.99068
19767-45-4	Mesna	105.49	±	9.71331	89.7365	±	8.59704	100.659	±	1.71392	97.7553	±	2.40916	76.9918	±	0.32043
3963-95-9	Methacycline HCl	130.122	±	1.44073	108.315	±	8.01419	96.2384	±	5.5477	102.116	±	2.72235	92.2656	±	5.34051
59-05-2	Methotrexate	105.304	±	6.83185	90.1008	±	4.22566	59.8626	±	5.88598	78.9157	±	3.51737	80.2495	±	3.57814
298-81-7	Methoxsalen	68.7368	±	15.9559	53.7797	±	15.7976	101.324	±	4.55491	79.6562	±	10.8524	116.391	±	21.5271
223673-61-8	Mirabegron	113.158	±	8.45848	103.106	±	1.71212	88.0747	±	4.55543	101.706	±	0.240916	82.5459	±	4.59284
18378-89-7	Mithramycin A	53.8231	±	9.95447	86.2013	±	15.3019	66.2998	±	12.8687	73.5327	±	1.24214	97.3514	±	4.01839
50-07-7	Mitomycin C	13.3584	±	2.76713	48.1944	±	8.82421	8.87696	±	4.57702	18.1377	±	5.86202	41.6679	±	3.69947
53-19-0	Mitotane	108.883	±	10.1316	87.7694	±	3.13282	96.96	±	2.7062	101.706	±	0.626381	76.0839	±	3.1509
70476-82-3	Mitoxantrone 2HCl	0.734888	±	0.232376	1.79899	±	0.947132	0.754775	±	0.0451033	1.1722	±	0.216824	-0.766029	±	0.854481
3160-91-6	Moroxydine HCl	88.4302	±	7.33109	75.0967	±	9.2208	109.969	±	0.773892	98.8984	±	2.98549	91.2281	±	3.69947
366017-09-6	Mubritinib (TAK 165)	143.413	±	1.43747	44.2946	±	1.28893	35.6315	±	12.7139	21.5808	±	5.6441	96.0119	±	3.50812
357-08-4	Naloxone HCl	94.4288	±	7.1107	89.2994	±	4.58995	91.3447	±	3.4053	13.0253	±	5.75788	72.1319	±	2.93728
121032-29-9	Nelarabine	111.392	±	6.41357	108.861	±	2.00355	102.869	±	2.7513	103.802	±	0.698655	102.413	±	3.31111
641571-10-0	Nilotinib (AMN-107)	50.6492	±	11.8512	67.8919	±	1.88382	33.2066	±	22.8899	36.9	±	15.0813	57.2319	±	3.63155
75530-68-6	Nilvadipine	104.282	±	7.8543	106.238	±	2.22212	95.404	±	10.3061	96.9843	±	0.433648	85.9638	±	4.1656
656247-17-5	Nintedanib (BIBF 1120)	97.6821	±	1.53368	89.2088	±	2.77616	97.6817	±	2.30027	79.542	±	0.578197	39.0742	±	0.640861
912-60-7	Noscapine HCl	107.767	±	8.64438	104.198	±	2.14926	94.1862	±	3.4053	92.5515	±	2.21642	75.8168	±	0.21362
890090-75-2	Nutlin-3	92.3473	±	5.92956	96.2153	±	2.44566	66.2113	±	2.91868	83.7966	±	0.610173	88.5811	±	1.75406
872511-34-7	NVP-BGJ389	112.077	±	3.30618	100.313	±	0.727088	34.9903	±	1.01712	79.1768	±	0.261503	59.7507	±	5.64489
763113-22-0	Olaparib (AZD2281, Ku-0059436)	84.1113	±	11.5723	77.5331	±	9.50774	78.2196	±	5.34474	84.8422	±	4.38466	77.9531	±	9.07886
252916-29-3	Orantinib (TSU-68, SU6668)	105.931	±	2.12027	32.6281	±	0.198297	28.578	±	0.884448	94.9977	±	1.04601	80.2254	±	1.49892
183320-51-6	OSI-420	45.6295	±	14.77	82.7311	±	7.93187	61.8775	±	9.68471	37.4235	±	8.19375	92.2486	±	1.78595
1421373-65-0	Osimertinib (AZD9291)	42.6468	±	41.0397	79.6905	±	3.04055	4.36627	±	1.34878	6.65334	±	1.00243	2.66398	±	0.223244
61825-94-3	Oxaliplatin	77.0936	±	3.16031	77.7881	±	5.8285	95.4716	±	2.66109	102.887	±	4.5533	72.6659	±	2.51004
33069-62-4	Paclitaxel	115.482	±	1.1154	64.8197	±	0.655706	105.89	±	3.02192	34.6354	±	0.337282	53.9208	±	3.31111
23180-57-6	Paeoniflorin	90.5864	±	9.91854	77.3771	±	14.2113	115.564	±	0.796003	68.1283	±	11.0049	83.574	±	1.2119
827022-32-2	Palbociclib (PD-0332991) HCl	44.9467	±	40.3929	87.8868	±	9.2208	101.434	±	7.23036	91.1623	±	8.80392	50.3106	±	3.54001
827022-33-3	Palbociclib (PD0332991) Isethionate	3.6195	±	0.862481	21.0277	±	3.56934	103.623	±	5.39513	82.5327	±	6.62474	42.816	±	0.127568
635702-64-6	Pazopanib HCl (GW786034 HCl)	77.6048	±	4.04334	96.0831	±	4.62693	76.4832	±	7.80286	79.9998	±	1.4214	61.0236	±	11.0549
357166-30-4	Pemetrexed Disodium Hydrate	93.2457	±	12.0747	79.9549	±	10.6419	73.4859	±	11.2104	86.8911	±	7.88867	80.7356	±	2.3919
1029044-16-3	Pexidartinib (PLX3397)	58.7824	±	5.85769	69.9409	±	2.08212	64.2213	±	7.87159	58.9757	±	0.849884	72.4756	±	5.80435
50-33-9	Phenylbutazone	98.0539	±	1.44073	87.1137	±	3.27853	105.823	±	0.699101	97.7553	±	0.674564	72.4523	±	5.71434
137071-32-0	Pimecrolimus	54.1348	±	1.58016	52.9805	±	3.53353	24.3438	±	0.405929	36.1772	±	1.10821	41.2638	±	5.39391
111025-46-8	Pioglitazone	108.418	±	1.76606	97.3864	±	1.82141	92.8331	±	0.428481	88.6728	±	0.746838	95.2563	±	2.88387
54-91-1	Pipobroman-D8	118.653	±	5.78581	64.9505	±	15.0706	117.753	±	0.37589	45.5737	±	9.9371	107.844	±	6.15516
19171-19-8	Pomalidomide	116.458	±	9.62036	106.493	±	3.13282	95.7197	±	0.96972	94.1656	±	0.409557	97.7129	±	6.40861
943319-70-8	Ponatinib (AP24534)	-0.14814	±	0.278851	87.9529	±	3.96594	-0.0570838	±	0.0451033	1.02766	±	0.120458	-2.74202	±	0.267025
1092364-38-9	Poziotinib (HM781-36B)	38.4422	±	0.970292	100.875	±	2.67701	28.578	±	2.52068	42.7189	±	3.07266	68.5848	±	1.02054
146464-95-1	Pralatrexate	95.0425	±	8.91231	74.006	±	12.4927	79.5223	±	9.77315	89.0267	±	5.44797	85.0092	±	4.11407
366-70-1	Procarbazine HCl	87.9989	±	13.4403	67.2639	±	10.8402	94.8232	±	3.13979	92.7095	±	0.152543	94.2897	±	7.46273
950769-58-1	Quizartinib (AC220)	74.5586	±	2.51557	125.034	±	2.51176	42.1543	±	17.5563	76.6707	±	1.02422	57.7734	±	2.71082
82640-04-8	Raloxifene HCl	75.7086	±	17.5371	81.9709	±	9.94789	123.325	±	4.48857	82.5109	±	2.28815	84.9773	±	1.02054
755037-03-7	Regorafenib (BAY 73-4506)	84.2972	±	5.43759	76.65	±	2.84225	52.6235	±	8.20879	52.1981	±	10.0944	85.59	±	6.78244
939981-39-2	RG-7112	75.3851	±	17.1418	52.5569	±	5.98195	99.6435	±	4.06846	30.0142	±	3.87896	96.0119	±	5.48543
1374640-70-6	Rociletinib (CO-1686, AVL-301)	50.0497	±	5.10301	59.6295	±	0.958435	19.1808	±	1.83523	98.5933	±	2.20098	54.9669	±	0.414596
128517-07-7	Romidepsin (FK228, Depsipeptide)	0.456037	±	0.139425	22.308	±	1.4207	0.55181	±	0.293171	1.02766	±	0.168641	-1.35348	±	0.801076
122320-73-4	Rosiglitazone	111.299	±	5.39112	92.7601	±	10.0906	98.9671	±	2.0522	78.8916	±	1.51777	88.5273	±	0.854481
941678-49-5	Ruxolitinib (INCB018424)	84.4366	±	8.36553	73.3074	±	2.22212	97.1179	±	3.26999	98.3335	±	1.97551	66.2039	±	4.69965
379231-04-6	Saracatinib (AZD0530)	82.7522	±	1.0781	85.0445	±	9.65044	18.4732	±	0.995004	64.3147	±	1.74335	62.8442	±	3.76326
284461-73-0	Sorafenib	108.092	±	4.97284	98.5157	±	4.69923	70.8678	±	2.90916	30.058	±	3.32464	64.2279	±	1.54875
475207-59-1	Sorafenib Tosylate	70.0758	±	4.13629	84.0537	±	0.218569	68.8607	±	5.14177	46.7775	±	8.86569	45.3225	±	1.86918
18883-66-4	Streptozotocin (STZ)	114.32	±	3.95039	88.243	±	3.16925	111.754	±	0.811859	103.658	±	4.60149	113.2	±	27.023
38194-50-2	Sulindac	108.734	±	7.22328	95.1577	±	6.94039	111.783	±	1.08345	102.342	±	5.29543	103.762	±	0.031892
557795-19-4	Sunitinib	81.4622	±	13.106	93.4722	±	4.85827	91.2545	±	0.608894	73.2782	±	0.674564	67.8595	±	9.55951
341031-54-7	Sunitinib Malate	7.70616	±	1.62663	63.4718	±	5.71922	81.1739	±	1.89434	75.0128	±	4.67376	7.72538	±	5.50072
104987-11-3	Tacrolimus (FK506)	132.445	±	4.69399	107.513	±	0.655706	94.096	±	1.24034	4.76185	±	1.97551	93.7075	±	7.53012
761439-42-3	TAE684(NVP-TAE684)	45.4498	±	5.39051	96.9424	±	1.85077	22.4975	±	3.51568	72.0944	±	2.24456	52.6707	±	1.75406
901-47-3	TAME	112.601	±	1.95196	109.59	±	6.0835	107.198	±	0.721652	103.537	±	1.39731	100.597	±	2.24301
17902-23-7	Tegafur (FT-207, NSC 148958)	120.873	±	11.6188	89.9551	±	1.89426	86.4735	±	1.60117	98.9358	±	0.602289	88.1534	±	5.39391
110221-44-8	Temocapril HCl	79.1944	±	17.3574	84.4827	±	10.5428	104.088	±	0.154778	101.644	±	0.501214	86.0297	±	1.18
85622-93-1	Temozolomide	108.743	±	7.57545	90.6472	±	0.98356	93.5096	±	4.03674	100.935	±	4.38466	99.3685	±	22.9108
162635-04-3	Temsirolimus (CCI-779, NSC 683864)	104.607	±	0.371801	57.279	±	8.4149	94.2313	±	9.08831	91.5637	±	0.265007	52.2118	±	7.90395
29767-20-2	Teniposide	106.652	±	4.08981	39.6843	±	5.53708	96.3737	±	6.63018	35.7195	±	0.891388	76.7247	±	4.43262
50-35-1	Thalidomide	99.7734	±	6.50652	98.0057	±	3.7521	97.5238	±	1.01482	98.3094	±	3.63783	84.3617	±	8.33119
154-42-7	Thioguanine	83.7584	±	14.0153	68.3546	±	2.9414	93.3418	±	1.26034	98.4408	±	6.58115	90.3032	±	0.605948
905854-02-6	Tivantinib (ARQ 197)	61.4776	±	0.934355	63.298	±	2.71006	13.6751	±	4.3338	44.9635	±	0.91526	48.3333	±	1.49892
475108-18-0	Tivozanib (AV-951)	64.0291	±	3.62961	108.477	±	0.0330495	18.4069	±	2.5649	79.569	±	0.871676	59.6869	±	2.58325
540737-29-9	Tofacitinib (CP-690550) Citrate	94.057	±	0.418276	102.96	±	0.764991	94.2313	±	0.653997	107.488	±	1.59004	79.5018	±	2.51004
64-77-7	Tolbutamide	100.889	±	5.20522	92.8329	±	7.54062	88.5708	±	0.586342	99.4899	±	2.12006	82.4925	±	3.57814
2398-96-1	Tolnaftate	88.5739	±	23.6464	90.696	±	2.28041	108.311	±	6.54492	93.2107	±	2.44069	102.709	±	6.69732
119413-54-6	Topotecan HCl	107.302	±	3.62506	41.5057	±	1.96712	91.6153	±	1.42075	46.2475	±	0.289099	33.253	±	5.2871
53902-12-8	Tranilast	74.1992	±	11.6435	63.8598	±	8.09712	79.5886	±	1.74679	63.4648	±	3.59566	80.1935	±	2.48758
15421-84-8	Trapidil	115.131	±	1.04217	91.0265	±	0.760138	55.1557	±	19.4579	96.2834	±	1.02422	97.5746	±	22.0374
302-79-4	Tretinoin	107.953	±	6.13472	71.7774	±	6.59349	87.6462	±	0.518688	98.1407	±	1.97551	78.5405	±	4.53943
1493694-70-4	UNC2250	78.0445	±	2.98275	104.907	±	0.297445	30.2364	±	14.5713	64.2493	±	5.33901	36.4057	±	0.223244
443913-73-3	Vandetanib (ZD6474)	107.767	±	2.41671	20.1588	±	12.6041	92.7429	±	0.699101	31.8889	±	0.722747	52.5322	±	2.77706
212141-51-0	Vatalanib (PTK787) 2HCl	91.341	±	0.539051	89.4071	±	3.30495	35.4988	±	15.3673	94.5836	±	0.980635	59.1447	±	0.892976
918504-65-1	Vemurafenib (PLX4032, RG7204)	78.9526	±	4.92637	103.433	±	2.84139	98.6063	±	3.4955	64.7257	±	1.4214	76.0305	±	3.52473
143-67-9	Vinblastine sulfate	47.4264	±	8.44513	37.6186	±	10.7411	19.4903	±	2.71968	23.6292	±	3.85717	35.0663	±	2.45569
2068-78-2	Vincristine	55.0643	±	0.0929503	40.4857	±	4.88137	15.3006	±	3.04447	37.0686	±	1.03594	29.7817	±	4.1656
879085-55-9	Vismodegib (GDC-0449)	90.1996	±	4.55456	87.478	±	9.98131	95.652	±	1.4433	79.5661	±	3.63783	70.1559	±	7.3699
149647-78-9	Vorinostat (SAHA, MK0683)	109.394	±	0.418276	42.7078	±	1.85784	113.806	±	2.0071	3.38863	±	0.0240916	34.5347	±	7.20969
956958-53-5	XL147 analog	60.723	±	0.539051	88.5478	±	0.660989	60.6835	±	3.18401	46.3146	±	0.697341	84.467	±	5.9957
118072-93-8	Zoledronic Acid	125.804	±	0.574988	93.6374	±	4.82522	54.1828	±	10.746	95.7386	±	0.653757	84.4989	±	7.62219
