# Supplementary material for: Establishment and Characterization of NCC-MFS5-C1: A Novel Patient-Derived Cell Line of Myxofibrosarcoma
Source: Cells. 2022 Jan 8;11(2):207. doi: 10.3390/cells11020207 (PMC8773631; doi:10.3390/cells11020207)
Supplement: Supplementary file 1 [file cells-11-00207-s001.zip › Supplementary Table S6 IC50 values.xlsx]

## Sheet: IC50 value
Supplementary Table S6 Summary of half-maximal inhibitory concentration (IC50) values in the cells
CAS#	Name of Drugs	IC50 (μM)
		NCC-MFS1-C1	NCC-MFS2-C1	NCC-MFS3-C1	NCC-MFS4-C1	NCC-MFS5-C1
50-76-0	Actinomycin D	0.01651	-	0.0505	0.01012	0.01484
439081-18-2	Afatinib	-	-	-	0.1831	14.06
859212-16-1	Bafetinib	-	-	-	17.83	2.409
414864-00-9	Belinostat	5.293	1.822	1.85	0.8365	5.825
179324-69-7	Bortezomib	0.1895	0.07409	0.01825	0.002938	0.06552
41575-94-4	Carboplatin	30.56	-	17.56	-	-
288383-20-0	Cediranib	14.75	-	35.27	14.32	31.02
1032900-25-6	Ceritinib	4.431	-	6.2	8.481	1.409
15663-27-1	Cisplatin	-	9.458	-	-	-
220127-57-1	Crizotinib	5.243	-	6.25	5.035	6.008
23541-50-6	Daunorubicin HCl	5.228	-	0.8243	0.6374	0.827
114977-28-5	Docetaxel	-	0.3143	-	0.04458	0.1094
25316-40-9	Doxorubicin	12	0.1636	2.168	0.8678	0.8828
1108743-60-7	Entrectinib	4.779	-	4.178	5.315	4.179
56390-09-1	Epirubicin HCl	18.73	-	1.422	-	-
33419-42-0	Etoposide	-	2.355	-	-	-
849217-64-7	Foretinib	4.186	-	3.807	5.878	3.439
901119-35-5	Fostamatinib	-	3.936	-	-	-
95058-81-4	Gemcitabine	21.43	0.04054	4.343	-	-
26833-87-4	Homoharringtonine	0.9248	0.1902	0.3631	0.1891	0.6412
57852-57-0	Idarubicin HCl	1.602	-	1.062	0.2776	2.061
3778-73-2	Ifosfamide	12.43	22.04	1.387	-	-
136572-09-3	Irinotecan	-	1.994	-	-	-
59-05-2	Methotrexate	-	7.897	-	-	-
50-07-7	Mitomycin C	5.897	-	4.271	-	-
70476-82-3	Mitoxantrone	0.8334	0.5533	0.3864	0.5151	0.5892
1421373-65-0	Osimertinib	25.76	-	1.413	8.063	9.199
827022-32-2	Palbociclib	-	3.5	-	-	-
635702-64-6	Pazopanib HCl	1.014	4.028	2.084	42.86	-
943319-70-8	Ponatinib	2.477	-	6.082	2.446	2.784
128517-07-7	Romidepsin	0.08751	0.01877	0.01245	0.00222	0.04137
341031-54-7	Sunitinib Malate	-	-	-	0.2675	0.6172
119413-54-6	Topotecan	-	0.06956	-	-	-
443913-73-3	Vandetanib	-	7.169	-	-	-
143-67-9	Vinblastine sulfate	-	1.977	-	-	-
149647-78-9	Vorinostat	-	-	-	0.1926	2.141
118072-93-8	Zoledronic Acid	-	27.69	-	-	-
The data of NCC-MFS2-C1 are referred from PMID: 32870449.
The data of NCC-MFS3-C1 are referred from PMID: 33990915.
The data of NCC-MFS4-C1 are referred from PMID: 34383271.
